# Supplementary material for: Acanthamoeba castellanii: Non-Steroidal Anti-Inflammatory Drugs Affect Adhesion, Motility, and Encystment, Suggesting a Link with a gp63-like Protein Candidate
Source: Pathogens. 2026 Mar 2;15(3):263. doi: 10.3390/pathogens15030263 (PMC13029602; doi:10.3390/pathogens15030263)
Supplement: Supplementary file 1 [file pathogens-15-00263-s001.zip]

Archive with 1 entries (1 files):
- pathogens-4153905-supplementary.pdf
